# Supplementary material for: Effects of N-glycan modifications on spike expression, virus infectivity, and neutralization sensitivity in ancestral compared to Omicron SARS-CoV-2 variants
Source: PLoS Pathog. 2023 Nov 9;19(11):e1011788. doi: 10.1371/journal.ppat.1011788 (PMC10662749; doi:10.1371/journal.ppat.1011788)
Supplement: S1 Data — (XLSX) [file ppat.1011788.s004.xlsx]

## Sheet: Figure 1C and 1D
	D614G		BA.1
	mean	SD	mean	SD
WT	1	0	1	0
N17Q	1.34496	0.779106	0.780629	0.914809
N61Q	0.0458183	0.0129472	0.589515	0.747214
N74Q	0.522168	0.187814	0.975903	0.443231
N122Q	0.465889	0.251249	0.190533	0.139975
N149Q	1.28702	0.839538	0.514024	0.371447
N165Q	0.382885	0.166688	0.407843	0.245025
N234Q	1.68968	0.20551	0.972595	0.245724
N282Q	0.865201	0.718815	0.527629	0.302337
N331Q	1.03731	0.109211	0.293173	0.449575
N343Q	0.275235	0.0324516	0.313301	0.469121
N603Q	0.505506	0.201705	0.873865	0.857852
N616Q	0.665779	0.27209	0.883058	0.734639
N657Q	0.490713	0.30162	0.559796	0.457934
N709Q	1.13956	0.869511	0.150985	0.09317
N717Q	0.610763	0.169611	0.00256352	0.00247054
N801Q	0.306985	0.0806256	0.00330575	0.00350473
N1074Q	0.493581	0.180559	0.158392	0.216225
N1098Q	0.830044	0.23389	0.102373	0.0332915
N1134Q	1.48568	0.229504	0.367925	0.148942
N1158Q	2.1295	0.553366	0.184894	0.0785364
N1173Q	1.04675	0.254476	0.0778811	0.042269
N1194Q	1.16563	0.242625	0.114505	0.0368499

## Sheet: Figure 1E
	D614G		BA.1		B.1.617.2		BA.2		BA.4		BQ1.1
	mean	SD	mean	SD	mean	SD	mean	SD	mean	SD	mean	SD
WT	1	0	1	0	1	0	1	0	1	0	1	0
N717Q	0.610763	0.169611	0.00256352	0.00247054	1.83727	2.35249	0.00086457	0.00074192	0.00513561	0.00508974	0.00733533	0.00849023
N801Q	0.306985	0.0806256	0.00330575	0.00350473	0.582549	0.848597	0.0006599	0.000828	0.0009853	0.00087847	0.00106793	0.00071654
N717A			0.0737245	0.0821353
N801A			0.00208003	0.00222949

## Sheet: Figure 2B
	D614G WB VLPs		D614G infectivity
	mean	SD	mean	SD
WT	1		1	0
N17Q	1.89	1.01	1.34496	0.779106
N61Q	0.33	0.37	0.0458183	0.0129472
N74Q	1.02	0.36	0.522168	0.187814
N122Q	0.97	0.2	0.465889	0.251249
N149Q	2	1.44	1.28702	0.839538
N165Q	1.07	0.46	0.382885	0.166688
N234Q	2.11	0.94	1.68968	0.20551
N282Q	1.93	1.53	0.865201	0.718815
N331Q	1.27	0.53	1.03731	0.109211
N343Q	0.63	0.1	0.275235	0.0324516
N603Q	0.62	0.32	0.505506	0.201705
N616Q	0.82	0.11	0.665779	0.27209
N657Q	1.04	0.23	0.490713	0.30162
N709Q	1.27	0.31	1.13956	0.869511
N717Q	1.23	0.21	0.610763	0.169611
N801Q	1	0.02	0.306985	0.0806256
N1074Q	1.4	0.41	0.493581	0.180559
N1098Q	1.43	0.02	0.830044	0.23389
N1134Q	1.8	0.16	1.48568	0.229504
N1158Q	1.87	0.02	2.1295	0.553366
N1173Q	2.15	0.6	1.04675	0.254476
N1194Q	2.68	1.16	1.16563	0.242625

## Sheet: Figure 2D
	BA.1 WB VLPs		BA.1 infectivity
	mean	SD	mean	SD
WT	1	0	1	0
N17Q	1.02	0.4	0.780629	0.914809
N61Q	0.87	0.42	0.589515	0.747214
N74Q	0.8	0.42	0.975903	0.443231
N122Q	0.47	0.17	0.190533	0.139975
N149Q	0.88	0.16	0.514024	0.371447
N165Q	0.68	0.18	0.407843	0.245025
N234Q	1.08	0.18	0.972595	0.245724
N282Q	0.87	0.61	0.527629	0.302337
N331Q	0.33	0.06	0.293173	0.449575
N343Q	0.33	0.06	0.313301	0.469121
N603Q	0.75	0.22	0.873865	0.857852
N616Q	0.62	0.35	0.883058	0.734639
N657Q	0.94	0.16	0.559796	0.457934
N709Q	0.57	0.39	0.150985	0.09317
N717Q	0.7	0.38	0.00256352	0.00247054
N801Q	0.41	0.21	0.00330575	0.00350473
N1074Q	1.06	0.53	0.158392	0.216225
N1098Q	1.11	0.45	0.102373	0.0332915
N1134Q	0.72	0.19	0.367925	0.148942
N1158Q	0.76	0.53	0.184894	0.0785364
N1173Q	0.52	0.28	0.0778811	0.042269
N1194Q	0.47	0.34	0.114505	0.0368499

## Sheet: Figure 3B
		mean	SD
D614G		1	0.449375
B.1.617.2		6.53564	4.23743
BA.1		1.32233	0.753448
BA.2		1.54424	0.722257

## Sheet: Figure 3C
	ACE2/TMPRSS2
	Mean	SD
D614G/kifunensine	0.104963	0.0623069
D614G/GNTI	0.273341	0.169796
D614G/swainsonine	0.617736	0.342903
D614G	1	0.66277
B.1.617.2/kifunensine	0.20409	0.176807
B.1.617.2/GNTI	0.182631	0.140565
B.1.617.2/swainsonine	2.81674	2.61402
B.1.617.2	1	0.2459
BA.1/kifunensine	0.0032946	0.00257772
BA.1/GNTI	0.00234841	0.00209589
BA.1/swainsonine	0.531311	0.499472
BA.1	1	0.77184
BA.2/kifunensine	0.00489929	0.00213099
BA.2/GNTI	0.00843439	0.00609317
BA.2/swainsonine	0.43497	0.289849
BA.2	1	0.27675

## Sheet: Figure 4
		50μM Kifunensine		DMSO Control
		Mean	SD	Mean	SD
D614G	1 DPI	4.67732	0.288214	5.42935	0.104575
	2 DPI	5.61382	0.0704251	5.71915	0.12429
	3 DPI	5.42356	0.0574235	5.49253	0.0440293
	4 DPI	4.45828	0.118055	4.71536	0.17111
Delta	1 DPI	3.84991	0.0711146	4.95309	0.0656731
	2 DPI	5.86695	0.0770629	6.04362	0.0964909
	3 DPI	6.01779	0.115479	6.08895	0.209037
	4 DPI	5.21859	0.171175	5.20965	0.0546794
BA.1.1	1 DPI	2.07526	0.150515	2.22577	0.288214
	2 DPI	2	0	3.02571	0.486483
	3 DPI	2.50836	0.618473	4.36436	0.13707
	4 DPI	3.05939	0.319532	5.28883	0.219045
